# Supplementary material for: Single-Molecule Imaging Reveals Differential AT1R Stoichiometry Change in Biased Signaling
Source: Int J Mol Sci. 2023 Dec 27;25(1):374. doi: 10.3390/ijms25010374 (PMC10778740; doi:10.3390/ijms25010374)
Supplement: Supplementary file 1 [file ijms-25-00374-s001.zip]

Archive with 1 entries (1 files):
- ijms-2663693-supplementary.pdf
